# Supplementary material for: Clonorchis sinensis calcium-binding protein Cs16 causes acute hepatic injury possibly by reprogramming the metabolic pathway of bone marrow-derived monocytes
Source: Front Cell Infect Microbiol. 2023 Oct 18;13:1280358. doi: 10.3389/fcimb.2023.1280358 (PMC10619745; doi:10.3389/fcimb.2023.1280358)
Supplement: Supplementary Table 1 — Information for qPCR primers. [file Table_1.xlsx]

## Sheet: Fig1B
Normal Ig	Anti-Cs16 Ig
1	1.68571
1	1.3114
1	1.8818

## Sheet: Fig2 upper panel
anti-csawa IgG			anti-cs16 IgG
control	infected		control	infected
0.1095	0.7465		0.0855	0.19
0.0865	0.668		0.1275	0.313
0.059	0.9735		0.0755	0.1085
0.0695	0.9695		0.087	0.087
0.065	1.1925		0.073	0.225
0.0635	0.636		0.066	0.164
0.052	0.374		0.036	0.1695
0.0655	0.621			0.232
0.051	0.5215		0.1895	0.211
0.03	0.266		0.314	0.167
0.077	0.6465		0.134	0.198
0.1025	0.172		0.2835	0.1365
0.14	0.709		0.043	0.1735
0.0745	0.7895		0.061	0.0815
0.118	0.6155		0.0985	0.1875
0.058	0.292			0.087
0.069	0.5135			0.1315
0.04	0.516		0.038	0.1755
0.0315	0.5575		0.0815	0.144
0.0405	0.2995		0.0395	0.1335
0.064	0.9015		0.0455	0.1145
0.0905	0.491		0.0895	0.1475
0.072	0.8755		0.019	0.241
	0.603			0.0725

## Sheet: Fig2 lower panel
anti-csawa IgG			anti-cs16 IgG
control	infected		control	infected
0.046	0.289		0.027	0.037
0.027	0.293		0.039	0.046
0.062	0.292		0.036	0.07
0.024	0.31		0.037	0.082
0.014			0.018

## Sheet: Fig3B mHAI
PBS	Cs16	CsAwA
0	1	2
0	1	2
0	1	3
0	2	2
0	2

## Sheet: Fig3C
ALT
PBS	Cs16	CsAWA
22.4	146.7	309.9
24.8	606.7	540.1
29.1	188.7	109
30.6	303.3	251
74	155.1
AST
PBS	Cs16	CsAWA
56.4	277.7	430.2
138.8	506.5	485.6
153.2	597.3	447.5
120.2	324	887.4
182.4	264.6

## Sheet: Fig3D
il-1b				il-6				ifn-b				tnf-a				il-10
pbs	csawa	cs16		pbs	csawa	cs16		pbs	csawa	cs16		pbs	csawa	cs16		pbs	csawa	cs16
0.972668	1.29231	2.60256		0.96956	0.781161	2.60334		0.946083	1.24391	0.728715		1.11301	6.76325	10.6381		1.31419	0.804208	0.750522
1.23698	1.19018	2.60906		1.27357	1.67217	2.47818		0.63071	1.2585	1.00461		0.689179	6.21077	10.8139		1.06926	0.891083	0.592824
0.939298	1.10322	1.84393		0.946351	1.55271	1.99312		1.18067	0.724288	0.963783		1.19168	1.46106	1.31855		1.03963	0.787226	0.819895
0.884848	1.2559	1.82571		0.855759	1.13548	1.96982		1.41942	0.953412	0.864683		1.09398	1.34276	1.51304		0.68451	0.896921	0.631863
0.978763	2.6028	2.81192		0.981753	2.08342	3.6536		1.00234	0.925914	1.37768		0.977981	2.69381	1.12482		1.05459	1.28023	0.72891
1.0217	2.33575	2.90178		1.01859	2.06979	3.69231		0.997666	0.909762	1.30917		1.02251	3.87367	1.05121		0.948234	1.36248	0.329128
1.03842	1.85881	4.8505		0.907754	7.41886	1.74609		0.975871	0.728169	0.602337		1.04221	1.26794	8.72559		0.98573	1.25722	0.320204
0.963002	1.93564	4.86061		1.10162	7.30534	1.46909		1.02473	0.834654	0.577434		0.959498	0.891093	8.7103		1.01448	1.1859	0.241935
1.02857	3.74905	3.63896		0.948613	5.33344	0.768454		1.26597	0.498668	0.524917		1.32173	5.52558	4.62103		1.34824	1.12533	1.24367
0.97222	3.83185	3.69702		1.05417	5.07798	0.501285		0.78991	0.414314	0.595172		0.756584	5.66708	4.6476		0.741708	0.78647	1.4484
1.02828	4.08259	1.1264		0.990398	6.55003	1.28802		0.95473	0.392819	0.575483		0.964383	9.81732	0.613834		1.00426	0.828106	0.898044
0.972501	4.11356	1.21883		1.0097	4.74239	1.78719		1.04742	0.574527	0.686586		1.03693	9.87244	0.450854		0.995756	0.577286	0.917706

## Sheet: Fig3E
il-1b				il-6				ifn-b				tnf-a				il-10
pbs	cs16	csawa		pbs	cs16	csawa		pbs	cs16	csawa		pbs	cs16	csawa		pbs	cs16	csawa
54.57	142.18	92.39		96.16	406.02	127.06		1192.3	2392	1658.8		131.09	342.05	190.25		896.46	3024.74	992.82
53.65	86.37	112.52		113.58	218.75	239.41		1252	1347.6	1338.5		147.6	206.7	158.69		791.47	787.57	771.82
54.11	92.83	72.26		104.88	141.98	235.68		1201.6	1099.7	1118.3		147.6	153.98	177		783.66	493.5	606.86
53.65	80.37	61.79		139.43	265.44	200.81		2153.2	1109	1155.4		177	163.35	455.1		795.36	434.04	461.55
55.92	80.84			90.7	196.59			1397.2	1062.4			185.87	153.19			781.69	606.86

## Sheet: Fig4A
il-1b					il-6					ifn-b
Vehicle	CsAwA	Cs16	denatured-cs16		Vehicle	CsAwA	Cs16	denatured-cs16		Vehicle	CsAwA	Cs16	denatured-cs16
0.944406	1.25447		0.965221		2.37202	1.46912		1.01068		0.874859	3.4527		0.42961
1.05887	1.31796		0.904612		0.421581	2.35119		1.09105		2.20717	7.64	6.99343	0.42961
1.13058	0.384543	0.617805	0.904612		0.686171	0.197358	0.231341	0.947468		0.453068	8.92285	8.667	0.42961
0.884499	0.383038	0.263544	1.0518		1.45736	0.300904	0.155321	1.50418		1.25856	0.668085	1.67438	1.06548
1.04571	0.459792	1.66168	1.2003		1.17751	1.47856	0.931846	0.898053		0.794557	0.706484	3.90371	1.06548
0.956287	0.517462	2.0829	0.494277		0.849249	1.50954	1.44792	1.23006		0.920508	2.82676	10.5061	1.06548
0.975871	1.81805	5.78731	0.694442		1.26597	8.7133	4.29415	2.97548		1.08636	1.49905	3.38557	0.852621
1.02473	1.80681	5.69368	1.12961		0.78991	6.28448	5.61072	1.77894		0.754642	1.04184	1.76237	0.852621
1.04221	1.41113	3.20595	1.27826		1.32173	1.51509	5.27945	1.49623		0.895889	1.06372	2.18923	0.852621
0.959498	1.36338	3.0637	0.671281		0.756584	2.29609	10.0595	1.5011		1.47912	1.3509	1.29422	1.00504
0.98573	1.45036	2.45391	0.303723		1.34824	1.43901	2.16557	1.45586		0.687771	0.864537	6.23332	1.00504
1.01448	1.70448	2.65225	1.34059		0.741708	1.80152	3.91632			1.45397	1.17283	5.89708	1.00504
1.05916	1.12617	4.43284	1.56916		1.19707	1.87654	1.03213			0.900339	0.430448	2.32055	0.888767
0.944147	1.15204	4.46894			0.835373	1.93763	0.622628			1.11069	0.463475	1.9003	0.888767
1.13172	1.2849	8.25751			1.26063	3.03685	0.786654			0.968042	0.116169	0.893441	0.888767
0.883608	1.17196	9.65989			0.793251	3.02146	1.79671			1.03301	0.429659	1.39677	0.655646
0.864695	1.10943				1.21294	1.51456	1.1348
1.01727	1.28577				0.836583	1.02953	1.24275
1.13685	1.13602				0.985486	1.88956	2.80603
1.13288	1.01396				1.01045	1.065	0.237336
0.882703	1.19748				0.989657	0.355	0.809442
0.961762	0.469072				0.948205	0.467211	3.93601
1.03976	0.454221				1.05462	0.519604	4.01913
1.1903	0.699518				0.954088	0.389607	4.11078
0.840124	0.695891				1.04812	0.465932	4.57495
tnf-a					il-10					nos2
Vehicle	CsAwA	Cs16	denatured-cs16		Vehicle	CsAwA	Cs16	denatured-cs16		Vehicle	CsAwA	Cs16	denatured-cs16
0.930299	3.07466		0.931584		0.947396	2.33738				0.851833			0.928977
1.07492	8.42506		1.0251		1.05552	3.10825				1.17394			0.837032
0.975957	2.25932	2.11529	1.04715		0.993526	1.48536	0.396049			0.851833		0.0910031	1.41113
1.02464	2.30818	3.20603	0.21259		1.00652	1.48404	0.48089			1.17394		0.0910031	1.36338
1.08678	2.08713	4.66291	0.651224		0.974164	0.691517	1.73121			0.726308	1.24279	2.6575	1.51509
0.920149	2.06499	3.78568	0.572727		1.02652	0.707956	2.02457			1.37683	2.34215	3.00385	2.29609
1.02087	1.68363	0.705937	1.04957		0.95473	1.78723	0.923103			1	24.5516	7.23367	1.31628
0.97956	1.79521	0.732131	0.912204		1.04742	1.69716	0.966017			1	28.2203	7.29945	1.29857
1.0296	1.28848	15.8183	1.26339		0.964383	1.31628	2.25922			1	9.10519	32.6925	1.28848
0.971254	1.33323	12.8356	0.762122		1.03693	1.29857	2.4491	1.24875		1	13.037	42.6846	1.33323
0.985245	1.39958	0.916764	0.831407		1.00426	1.44071	3.95465	0.920029		1.63317	4.95261	7.38273
1.01498	1.28223	0.617148	0.978205		0.995756	1.69821	3.76045	2.05765		0.612306	0.724925	9.2244
1.0523	0.812696	0.171613	1.13614		0.965042	1.86492	0.12682	2.68467		1		384.793
0.950295	0.867928	0.207333	0.999192		1.03622	2.01229	0.118599	0.470606		1		427.396
1.09698	1.14639	0.181561	0.894265		1.19698	1.14921	0.115867	0.5108		0.794642	1.60409	94.467
0.911596	0.374456	0.21524	0.926104		0.835433	1.62808	0.093871	0.625663		1.03893	1.39508	128.251
0.842218	0.720698	0.423109	1.05098		0.830505	0.895732	0.17735	0.634963		1.21128	1.04352	149.943
1.04066	0.67656	0.316945	0.721289		0.909073	1.0914	0.173406	1.47886		1.01449	0.166136	6.91883
1.14095	0.693614	0.253127	1.13048		1.32452	1.56044	0.153002	1.48549		0.985721	0.120746	8.61564
0.96929	1.08298	0.326465	0.720854		0.879649	1.84676	0.190122	0.582834		0.99521	0.204874	2.80766
1.03168	1.00347	0.206613	0.345859		1.13682	2.15099	0.315344	0.529606		1.00481	0.201683	3.14694
1.5267	0.359764	5.89021	0.811143		0.989967	0.338944	1.48256	1.99994
0.655009	0.371138	5.42453	0.737835		1.01014	0.354656	1.43562	2.24019
1.05067	0.0859784	0.81536	0.891078		0.96894	0.212306	0.32746	2.12426
0.951776	0.0997502	0.918532			1.03206	0.197426	0.324029	2.04401

## Sheet: Fig4B&C
tnf-a					il-6					NO
Vehicle	CsAwA	Cs16	Denatured-Cs16		Vehicle	CsAwA	Cs16	Denatured-Cs16		Vehicle	CsAwA	Cs16	De-Cs16
18.973	88.3	2220.4	18.973		0	0	1163.6	0		0.191	1.411	72.527
13.03	76.415	2033.43	13.03		0	0	1126.1	0		0.435		65.452
11.049	76.415	2011.64	20.953		0	0	573.687	0		0.069		70.209
11.049	64.531	1934.39	1.146		0	0	598.801	0		1.278	0.422	20.555	0.957
18.973	96.223	1999.76	15.011		0	0	1324.4	0		1.278	0.422	23.125	0.529
22.934	90.281	2029.47	18.973		0	0	1022	0
11.049	42.742	462.668			0	0	144.155
18.973	42.742	482.476			0	0	136.361

## Sheet: Fig5A
Time (Hours)	PBS
0	11.7	11.5239	10.9908	10.821	10.1126	10.1773	8.08622	7.95206	8.60135	9.0601	9.09182	9.0026
24	9.85868	9.77509	11.323	10.7882	12.0015	11.7441	9.48644	8.36921	10.2311	9.08593	10.4309	9.75456
48	9.08528	9.51921	10.5165	10.6914	11.178	11.2395	9.56235	9.39703	10.8441	10.4475	10.7311	10.6368
Time (Hours)	CsAwA
0	8.1991	8.33552	9.37177	9.99072	10.3632	11.1806	8.08622	7.95206	8.60135	9.0601	9.09182	9.0026
24	9.37365	9.90906	10.9257	11.0778	11.7065	11.6399	9.37365	9.90906	10.8263	11.1136	11.863	11.7589
48	15.2715	14.7143	17.8079	16.9142	18.7607	17.6372	15.5583	17.0455	17.6386	19.1266	19.6934	20.087
Time (Hours)	Cs16
0	9.50244	9.05399	9.82613	9.41185	10.0806	9.7172
24	10.2576	10.2076	11.4155	10.7896	11.1091	10.4853
48	15.055	15.1003	15.99	15.7011	16.3757	16.44

[truncated: 3 more sheets: Fig5B, Fig5C, FigS1 and S2]
