# Supplementary material for: Clonorchis sinensis calcium-binding protein Cs16 causes acute hepatic injury possibly by reprogramming the metabolic pathway of bone marrow-derived monocytes
Source: Front Cell Infect Microbiol. 2023 Oct 18;13:1280358. doi: 10.3389/fcimb.2023.1280358 (PMC10619745; doi:10.3389/fcimb.2023.1280358)
Supplement: Supplementary file 4 [file Table_2.xlsx]

## Sheet: Sheet1
Gene		Sequence
β-Actin	Forward	5′-TCTGCTGGAAGGTGGACAGT-3′
β-Actin	Reverse	5′-CCTCTATGCCAACACAGTGC-3′
Il-1β	Forward	5′-CAACCAACAAGTGATATTCTCCATG-3′
Il-1β	Reverse	5′-GATCCACACTCTCCAGCTGCA-3′
Il-6	Forward	5′-TAGTCCTTCCTACCCCAATTTCC-3′
Il-6	Reverse	5′-TTGGTCCTTAGCCACTCCTTC-3′
Il-10	Forward	5′-GCTCTTACTGACTGGCATGAG-3′
Il-10	Reverse	5′-CGCAGCTCTAGGAGCATGTG-3′
Tnf-α	Forward	5′-GACGTGGAACTGGCAGAAGAG-3′
Tnf-α	Reverse	5′-GCCACAAGCAGGAATGAGAAG-3′
Ifn-β	Forward	5′-CCCTATGGAGATGACGGAGA-3′
Ifn-β	Reverse	5′-CTGTCTGCTGGTGGAGTTCA-3′
Nos2	Forward	5′-GTTCTCAGCCCAACAATACAAGA-3′
Nos2	Reverse	5′-GTGGACGGGTCGATGTCAC-3′
